# Supplementary material for: Protein kinase B and extracellular signal-regulated kinase contribute to the chondroprotective effect of morroniside on osteoarthritis chondrocytes
Source: J Cell Mol Med. 2015 Mar 5;19(8):1877–86. doi: 10.1111/jcmm.12559 (PMC4549038; doi:10.1111/jcmm.12559)
Supplement: Supplementary file 1 [file jcmm0019-1877-sd1.zip]

Archive with 2 entries (2 files):
- figure legend of supple.1.docx
- supple 1.tif
